# Supplementary material for: Childhood food insecurity and incident asthma: A population-based cohort study of children in Ontario, Canada
Source: PLoS One. 2021 Jun 9;16(6):e0252301. doi: 10.1371/journal.pone.0252301 (PMC8189521; doi:10.1371/journal.pone.0252301)
Supplement: S2 File — (TXT) [file pone.0252301.s012.txt]

*******************************************************************************************
© 2018 Institute for Clinical Evaluative Sciences. All rights reserved.

TERMS OF USE:

##Not for distribution.## This code and data is provided to the user solely for its own non-commercial use by individuals and/or not-for-profit corporations. User shall not distribute without express written permission from the Institute for Clinical Evaluative Sciences.

##Not-for-profit.## This code and data may not be used in connection with profit generating activities.

##No liability.## The Institute for Clinical Evaluative Sciences makes no warranty or representation regarding the fitness, quality or reliability of this code and data. 

##No Support.## The Institute for Clinical Evaluative Sciences will not provide any technological, educational or informational support in connection with the use of this code and data. 

##Warning.## By receiving this code and data, user accepts these terms, and uses the code and data, solely at its own risk. 
*********************************************************************************************;

libname data "folderpath/to/finaldatasets";
libname temp "folderpath/to/temporarydatasets";
libname save "folderpath/to/outputs";


*******************************************************************************************
COHORT 1: CCHS mothers and eligible children    
*********************************************************************************************;
data incl0(keep=ikn);
	set cchs.cchs2005_ont_link_31(rename=(adme_doi=adm_doi adme_moi=adm_moi adme_yoi=adm_yoi dhhedykd=dhhdykd dhhedokd=dhhdokd etse_10=ets_10 dhhe_own=dhh_own
	incedrpr=incdrpr dhhedlvg=dhhdlvg) in=a) 
	cchs.cchs200708_ont_link(in=b) cchs.cchs200910_ont_link(drop=verdate RPDB_YOB GEODFSA in=c) cchs.cchs201112_ont_link(drop=verdate RPDB_YOB GEODFSA in=d)
	cchs.cchs201314_ont_link(drop=verdate in=e);
run; 
	
data temp.incl;
	set cchs.cchs2005_ont_link_31(rename=(adme_doi=adm_doi adme_moi=adm_moi adme_yoi=adm_yoi dhhedykd=dhhdykd dhhedokd=dhhdokd etse_10=ets_10 dhhe_own=dhh_own
	incedrpr=incdrpr dhhedlvg=dhhdlvg) in=a) 
	cchs.cchs200708_ont_link(in=b) cchs.cchs200910_ont_link(drop=verdate RPDB_YOB GEODFSA in=c) cchs.cchs201112_ont_link(drop=verdate RPDB_YOB GEODFSA in=d)
	cchs.cchs201314_ont_link(drop=verdate in=e);
	intday=mdy(adm_moi,adm_doi, adm_yoi);
	format intday date9.;
	*valid interview date;
	if '01jan2005'd<=intday<='31dec2013'd;
	if valikn='V';
	if a then cycle='05';
	if b then cycle='07';
	if c then cycle='09';
	if d then cycle='11';
	if e then cycle='13';
	fy=adm_yoi-1+(adm_moi>=4);
	id=_n_;
run;


*keep latest;
proc sort data=temp.incl; by ikn intday; run;
data incl1;
	set temp.incl;
	by ikn intday;
	if last.ikn;
run; 

***
Used ICES macro to add demographic data as of intday 
(i.e. dthdate sex prcddablk rural pstlcode incquint)
output data: incl1
***;

data ex1;
	set incl1;
	if (dthdate=. or dthdate>intday) and prcddablk=:'35' and pstlcode^='';
run; 

data ex2;
	set ex1;
	if FSCE_010 in (6,7,8,9) then delete;
    if FSC_010 in (6,7,8,9) then delete; 
run; 

data ex2b;
	set ex2;
	if dhhdykd in (0,96,97,98,99) and dhhdokd in (0,96,97,98,99) then delete;
run; 

data ex3 child;
	set ex2b;
	if rpdb_age<18 then output child;
		else output ex3;
run; 

data ex4;
	set ex3;
	if sex='F';
run; 

proc sql;
	create table ex5 as 
	select a.*,B_IKN,m_ikn, B_GESTWKS_DEL, B_KEY, B_WEIGHT, B_YEAR, M_GESTWKS_DEL, M_KEY
	from ex4 as a
	inner join mombaby.mombaby2017(where=(b_valikn="V" and warn="N")) as b
	on a.ikn=b.m_ikn and b.b_bdate<=a.intday;
quit; 

*unique mom per baby;
proc sql;
	create table ex6_a as
	select unique b.b_ikn, count(distinct b.m_key) as moms
	from ex5 as a
	inner join mombaby.mombaby2017 as b
	on a.b_ikn=b.b_ikn
	group by b.b_ikn
	having moms>1; *0;

	create table ex6 as
	select a.*
	from ex5 as a
	left join ex6_a as b
	on a.b_ikn=b.b_ikn
	where b.b_ikn is null;
quit; 

*unique babies;
proc sql;
	create table ex7_a as
	select distinct b.b_ikn, count(*) as records
	from ex6 as a
	left join mombaby.mombaby2017 as b
	on a.b_ikn=b.b_ikn
	group by b.b_ikn
	having records>1; *0;

	create table ex7 as
	select a.*
	from ex6 as a
	left join ex7_a as b
	on a.b_ikn=b.b_ikn
	where b.b_ikn is null;
quit;

*pull baby characteristics;
data fordemo(keep=ikn intday);
	set ex7(drop=ikn);
	rename b_ikn=ikn;
run;

***
Used ICES macro to add demographic data as of intday: 
(i.e. dthdate bdate age sex prcddablk pstlcode)
output data: fordemo
***;


data ex8a;
	set fordemo;
	if dthdate=. or dthdate>intday;
run; 
proc sql;
	create table ex8 as
	select a.*, b.sex as child_sex, b.pstlcode as child_pstl, b.prcddablk as child_prcddablk, b.age as child_age, b.bdate as child_bdate
	from ex7 as a
	inner join ex8a as b
	on a.b_ikn=b.ikn;
quit;

data ex9;
	set ex8;
	if child_prcddablk=:"35";
run; 

data ex10;
	set ex9;
	if pstlcode=child_pstl;
run; 

data data.cchsmothers(keep=b_ikn intday cycle fy id cchs m_ikn sdce_4: sdc_4: sdce_43: sdc_43: ets_10 dhh_own incdrpr dhhdlvg  dhhdykd dhhdokd eduedh10 edudh10 
fsc_: fsce_: dofsc fscefopt B_GESTWKS_DEL B_KEY B_WEIGHT B_YEAR M_GESTWKS_DEL M_KEY);
	set ex10;
	if child_age<18;
	cchs='mother';
run; 


*******************************************************************************************
COHORT 2a: CCHS children & mothers
********************************************************************************************;
***
Used ICES macro to extract demographic data for child cohort  
	(age, bdate) as of intday to the child data: 
output data: child
***;

proc sql;
	create table data.cchschild as 
	select a.*,b.m_ikn, b.B_GESTWKS_DEL, b.B_KEY, b.B_WEIGHT, b.B_YEAR, b.M_GESTWKS_DEL, b.M_KEY, 'child' as cchs
	from child(keep=ikn intday cycle fy id pstlcode bdate sdce_4: sdc_4: sdce_43: sdc_43: ets_10 dhh_own incdrpr dhhdlvg dhhdykd dhhdokd eduedh10 edudh10 
			fsc_: fsce_: dofsc fscefopt) as a
	inner join mombaby.mombaby2017(where=(m_valikn="V")) as b
	on a.ikn=b.b_ikn and -60<=a.bdate-b.b_bdate<=60;
quit;

*check if more than one mombaby record;
proc sort data=data.cchschild out=uni nodupkey; by ikn; run; *unique, but not unique by mom;

*siblings of CCHS children;
proc sql;
	create table sib0 as
	select  distinct a.*, b.b_ikn
	from data.cchschild as a
	inner join mombaby.mombaby2017(where=(b_valikn="V" and warn="N")) as b
	on a.m_ikn=b.m_ikn and a.intday>b.b_bdate and not missing(b.b_bdate);
quit; 

proc sql;
	create table sibdup0 as
	select unique a.b_ikn, count(distinct b.m_key) as moms
	from sib0 as a
	inner join mombaby.mombaby2017 as b
	on a.b_ikn=b.b_ikn
	group by a.b_ikn
	having moms>1; *0;

	create table sib1 as
	select a.*
	from sib0 as a
	left join sibdup0 as b
	on a.b_ikn=b.b_ikn
	where b.b_ikn is null;
quit; 

data sib2(rename=(ikn=child_ikn b_ikn=ikn));
	set sib1(drop=B_GESTWKS_DEL B_KEY B_WEIGHT B_YEAR M_GESTWKS_DEL bdate);
	if b_ikn^=ikn;
	rename pstlcode=childpstl;
run; 
 
***
Used ICES macro to add demographic data as of intday : 
	(i.e. bdate dthdate pstlcode prcddablk)
ouput data: sib2
***;

data sib3;
	set sib2;
	if dthdate=. or dthdate>intday;
run; 

data sib4;
	set sib3;
	if prcddablk=:'35';
run;

data sib5;
	set sib4;
	if pstlcode=childpstl;
run;

data data.cchssib(keep=ikn intday cycle fy id cchs m_ikn sdce_4: sdc_4: sdce_43: sdc_43: ets_10 dhh_own incdrpr dhhdlvg dhhdykd dhhdokd eduedh10 edudh10 
fsc_: fsce_: dofsc fscefopt);
	set sib5;
	if age<18;
	cchs='sib';
run;

*****************
Combine cohorts
*****************;
data cohorts;
	set data.cchsmothers(rename=(b_ikn=ikn)) 
		data.cchschild(drop=pstlcode bdate) 
		data.cchssib;
run;

**remove those with missing food security status
'all' from 02_food.sas;

proc sql;
	create table cohorts1 as
	select distinct a.*, b.fscdcfs2
	from cohorts as a
	inner join all(where=(fscdcfs2 in (0,1,2))) as b
	on a.ikn=b.ikn and a.intday=b.intday;
quit;


proc sql;
	create table cohorts2 as
	select a.*
	from cohorts1 as a
	left join odd.odd2017 as b
	on a.ikn=b.ikn and b.diagdate<a.intday
	where b.ikn is null;
quit; 

***
Used ICES macro to extract demographic data (bdate) as of intday : 
output data: cohorts2
***;

proc sql;
	create table cohorts3 as
	select a.*
	from cohorts2 as a
	left join corr.recipient_treatment as b
	on a.ikn=b.ikn and a.bdate<b.treatment_date<=a.intday
	where b.ikn is null
	order by a.ikn, a.intday;
quit; 

data data.cohorts(drop=fsc_: fsce_:);
	set cohorts3; 
	by ikn intday;
	if first.ikn;
run;


*******************************************************************************************
ASTHMA COHORT     
*********************************************************************************************;

proc sql;
	create table incl_asth as 
	select a.*, b.inc_date
	from data.cohorts as a
	left join asthma.asthma2017 as b
	on a.ikn=b.ikn and b.inc_date<a.intday;
quit; 

data forasth ex_asth1;
	set incl_asth;
	if month(bdate)=2 and day(bdate) in (28,29) then do;
		year8=mdy(3,1,year(bdate)+8); *avoid leap years;
		oneyear=mdy(3,1,year(bdate+1));
	end;
		else do; 
			year8=mdy(month(bdate),day(bdate),year(bdate)+8);
			oneyear=mdy(month(bdate),day(bdate),year(bdate)+1);
		end;
	minage=min(intday,year8);
	if 0<=inc_date-bdate<=180 and age>=1 then output forasth; *look for subsequent dx;
	if 180<inc_date-bdate then output ex_asth1; *count as asthma;
	format oneyear date9. year8 date9. minage date9.;
run; 

proc sql;
	select min(oneyear) as minone format=date9., max(minage) as maxint format=date9.
	from forasth;
quit;

***
Used ICES macros to extract hospitalizations and physician visits for subsequent asthma diagnoses
	between age 1 and age at end of follow-up
Asthma codes:
ICD9: 493 
ICD10: J45 J46
ohipdx: 493
Output data: dadasth ohipasth
***;


data allasth(keep=ikn);
	set dadasth ohipasth ex_asth1;
run; 

proc sql;
	create table data.asthcoh as 
	select a.*
	from incl_asth as a
	left join allasth as b
	on a.ikn=b.ikn
	where b.ikn is null;
quit;

ods output onewayfreqs=ns;
proc freq data=data.asthcoh; 
	tables cchs; 
run;


*******************************************************************************************
BASELINES
*********************************************************************************************;

data base(drop=sdc: sdce:);
	set data.asthcoh;
	calyr=year(intday);
	*cultural/ethnic origin;
	if cycle='05' then do;
		if sdce_4a=1 or sdce_4b=1 or sdce_4c=1 or sdce_4d=1 or sdce_4e=1 or sdce_4f=1 or sdce_4g=1 or sdce_4h=1
		or sdce_4i=1 or sdce_4l=1 or sdce_4m=1 or sdce_4t=1 or sdce_4u=1 or sdce_4v=1 then eth_euro=1;
		if sdce_4j=1 then eth_chi=1;
		if sdce_4n=1 then eth_sasn=1;
		if sdce_4k=1 or sdce_4p=1 or sdce_4q=1 or sdce_4r=1 or sdce_4s=1 then eth_oth=1;
	end;
	if cycle='07' then do;
		if sdc_4a=1 or sdc_4b=1 or sdc_4c=1 or sdc_4d=1 or sdc_4e=1 or sdc_4f=1 or sdc_4g=1 or sdc_4h=1 
		or sdc_4i=1 or sdc_4l=1 or sdc_4m=1 or sdc_4p=1 or sdc_4q=1 or sdc_4r=1 then eth_euro=1;
		if sdc_4j=1 then eth_chi=1;
		if sdc_4n=1 then eth_sasn=1;
		if sdc_4k=1 or sdc_4s=1 or sdc_4t=1 or sdc_4u=1 or sdc_4v=1 then eth_oth=1;
	end;
	if cycle in ('09','11','13') then do;
		if sdc_4a=1 or sdc_4b=1 or sdc_4c=1 or sdc_4d=1 or sdc_4e=1 or sdc_4f=1 or sdc_4g=1 or sdc_4h=1 
		or sdc_4i=1 or sdc_4l=1 or sdc_4m=1 or sdc_4t=1 or sdc_4u=1 or sdc_4v=1 then eth_euro=1;
		if sdc_4j=1 then eth_chi=1;
		if sdc_4n=1 then eth_sasn=1;
		if sdc_4k=1 or sdc_4p=1 or sdc_4q=1 or sdc_4r=1 or sdc_4s=1 then eth_oth=1;
	end;
	if eth_euro=. and eth_chi=. and eth_sasn=. and eth_oth=. then eth_oth=1;
	*cultural/racial belonging;
	if cycle='05' then do;
		if sdce_43a=1 then rac_wht=1;
		if sdce_43b=1 or sdce_43e=1 or sdce_43g=1 or sdce_43j=1 or sdce_43k=1 then rac_easn=1;
		if sdce_43c=1 then rac_sasn=1;
		if sdce_43d=1 then rac_blck=1;
		if sdce_43f=1 then rac_lat=1;
		if sdce_43h=1 or sdce_43i=1 then rac_wasn=1;
		if sdce_43m=1 then rac_oth=1;
	end;
	if cycle in ('07','09','11','13') then do;
		if sdc_43a=1 then rac_wht=1;
		if sdc_43b=1 or sdc_43e=1 or sdc_43g=1 or sdc_43j=1 or sdc_43k=1 then rac_easn=1;
		if sdc_43c=1 then rac_sasn=1;
		if sdc_43d=1 then rac_blck=1;
		if sdc_43f=1 then rac_lat=1;
		if sdc_43h=1 or sdc_43i=1 then rac_wasn=1;
		if sdc_43m=1 then rac_oth=1;
	end;
	if rac_wht=. and rac_easn=. and rac_sasn=. and rac_blck=. and rac_lat=. and rac_wasn=. and rac_oth=. then rac_oth=1;
	if cycle='05' then do;
		if eduedh10 in (1,2,3) then edu=1; 
	 	if eduedh10 in (4,5) then edu=2; 
		if eduedh10 in (6,7,8) then edu=3; 
		if eduedh10 in (9,10) then edu=4; 
		if eduedh10 in (96,97,98,99) then edu=99; 
	end;
	if cycle in ('07','09','11','13') then do;
		if edudh10 in (1,2,3) then edu=1; 
	 	if edudh10 in (4,5) then edu=2; 
		if edudh10 in (6,7,8) then edu=3; 
		if edudh10 in (9,10) then edu=4; 
		if edudh10 in (96,97,98,99) then edu=99; 
	end;
		if ets_10 in (6,7,8,9) then ets=99;
			else ets=ets_10;
		if dhh_own in (6,7,8,9) then dhh=99;
			else dhh=dhh_own;
		if incdrpr in (96, 97,98,99) then incpr=99;
			else incpr=incdrpr; 
		if dhhdlvg in (5,6,7) then single=1;
		if dhhdlvg in (1,2,3,4,8,9) then single=2;
		if dhhdlvg in (10,96,97,98,99) then single=3; 
		if dhhdykd in (96,97,98,99) or dhhdokd in (96,97,98,99) then nchild=0;
			else if dhhdykd+dhhdokd=1 then nchild=1;
			else if dhhdykd+dhhdokd=2 then nchild=2;
			else if dhhdykd+dhhdokd=3 then nchild=3;
			else if dhhdykd+dhhdokd>=4 then nchild=4;
run; 

***
Used ICES macros to add demographic and marginalization data as of intday
i.e.: age, bdate, sex, incquint, rural, 
	residential instability, material deprivation, dependency, ethnic concentration 
Ouput data: base
***; 


***
Used ICES macros to extract any hospitalizations for obesity, SGA, and prem within 5 years prior to intday
Codes: 
Obesity
ICD9: 2780
ICD10: E66
Cesarian
ICD9: 6697 
ICD10: P034
SGA
ICD9: 6565 7640 7641 7649
ICD10: P0590 P0591 P0599
Premature
ICD9: 7650 7651 
ICD10: P07
output data: prevdad2 
***;

proc sql;
	create table cond as
	select unique a.ikn, coalesce(max(obes),0) as obes, coalesce(max(sga),0) as sga, coalesce(max(prem),0) as prem
	from base as a
	left join prevdad2 as b
	on a.ikn=b.ikn
	group by a.ikn;
quit; 
proc sql;
	create table hosp as
	select unique ikn, count(distinct(epi)) as nepi
	from prevdad(where=(source='I' and 0<intday-ddate<=365.25))
	group by ikn;
quit; 

***
Used ICES macros to extract any ED visits within 1 year prior to intday 
output data: prevnacrs
***;
proc sql;
	create table ed as
	select unique ikn, count(distinct(nacrskey)) as ned
	from prevnacrs
	group by ikn;
quit;

***
Used ICES macros to extract OHIP claims 1 year prior to intday 
output data: prevohip
***;

proc sql;
	create table gpvis as
	select unique ikn, count(distinct(catx('',servdate,physnum)))as ngp
	from prevohip(where=(spec ='00'))
	group by ikn;

	create table pedvis as
	select unique ikn, count(distinct(catx('',servdate,physnum))) as nped
	from prevohip(where=(spec ='26'))
	group by ikn; 

	create table endovis as
	select unique ikn, count(distinct(catx('',servdate,physnum))) as nendo
	from prevohip(where=(spec='15'))
	group by ikn; 
quit;

data momage0;
	set base(keep=m_ikn ikn bdate rename=(ikn=b_ikn));
	rename m_ikn=ikn bdate=index;
run;

***
Used ICES macros to add demographic data (age) as of index 
output data: memage0
***;
proc sql;
	create table momage as
	select a.ikn, b.age as momage
	from base as a
	left join momage0 as b
	on a.ikn=b_ikn;
quit;

proc sql;
	create table immig as
	select distinct a.ikn, (a.intday-min(b.landing_date))/365.25 as landyr
	from base as a
	inner join cic.cic_ircc as b
	on a.m_ikn=b.ikn and b.landing_date<a.intday
	group by a.ikn;
quit; 


*mom's obesity;
proc sort data=base(keep=m_ikn) out=moms(rename=(m_ikn=ikn)) nodupkey; by m_ikn; run; 

***
Used ICES macros to extract hospitalizations for obesity within 5 year prior to intday
Obesity
ICD9: 2780
ICD10: E66
output data: obesmom
***;

***************************************
gestational diabetes for all prior births;
proc sql;
	create table otherbirth as 
	select distinct a.m_ikn, b.B_IKN, b.b_bdate, a.intday
	from base as a
	inner join mombaby.mombaby2017(where=(b_valikn="V" and warn="N" and b_bdate>='01apr2002'd)) as b
	on a.m_ikn=b.m_ikn and b.b_bdate<=a.intday;
quit; 
proc sort data=otherbirth(keep=m_ikn) out=othmoms(rename=(m_ikn=ikn)) nodupkey; by m_ikn; run; 

***
Used ICES macros to extract hospitaliztion for deliveries within -30d and +9months after birthdate
Codes:
Pregnancy
ICD10: E10 E11 E13 E14 O24, 
output data: prevgest_mom3
***;

***
Used ICES macros to extract OHIP claims for diabetes within 120 days after baby's bdate
diabetes
dxcode: 250 
output data: prevgest
***;

proc sort data=prevgest(rename=(ikn=m_ikn)) nodupkey; by m_ikn servdate; run;
proc sql;
	create table prevgest2 as
	select distinct a.b_ikn, a.m_ikn, a.intday, count(*) as n
	from otherbirth as a
	inner join prevgest as b
	on a.m_ikn=b.m_ikn and 0<=a.b_bdate-b.servdate<=120
	group by a.b_ikn
	having calculated n>1;
quit; 

data gest(keep=m_ikn b_ikn gest intday);
	set prevgest_mom3(where=(gest=1)) prevgest2;
	gest=1;
run;
proc sort data=gest nodupkey out=test; by b_ikn m_ikn intday; run; 

proc sql;
	create table otherbirth2 as 
	select distinct a.m_ikn, a.intday, b.secure
	from otherbirth as a
	inner join data.baselines_new as b
	on a.m_ikn=b.m_ikn and a.intday=b.intday;

	create table temp.gest as 
	select distinct a.*, coalesce(b.gest,0) as gest
	from otherbirth2 as a
	left join gest as b
	on a.m_ikn=b.m_ikn and a.intday=b.intday; 
quit;

ods output crosstabfreqs=ngest;
proc freq data=temp.gest;
	tables secure*gest/chisq;
run;

proc sql;
	create table diab as
	select unique a.ikn
	from base as a
	inner join odd.odd2017 as b
	on a.m_ikn=b.ikn and b.diagdate<=a.intday; 
quit; 

***
Used ICES macros to extract charlson index for mothers
(note: mothers may have more than one lookback)
output data: charlson
***;

*combine baselines;
proc sort data=base; by ikn; run;

data baselines_tmp;
	merge base(in=a) cond hosp ed gpvis pedvis endovis momage immig(in=h) diab(in=j) obesmom(in=k) charlson data.foodbase;
	by ikn;
	if a;
	if 0<=age<=3 then agecat=1;
	if 4<=age<=5 then agecat=2;
	if 6<=age<=13 then agecat=3;
	if 14<=age<=17 then agecat=4;
	if age=18 then agecat=5;
	if missing(nepi) then nepi=0;
	if missing(ned) then ned=0;
	if missing(ngp) then ngp=0;
	if missing(nped) then nped=0;
	if missing(nendo) then nendo=0;
	if 0<=landyr<10 then immigtime=1;
	if 10<=landyr<20 then immigtime=2;
	if landyr>=20 or landyr=. then immigtime=3;
	diabmom=j;
	obesmom=k;
	if charl=. or charl=0 then charlson='0 ';
	if charl=1 then charlson='1';
	if charl>=2 then charlson='2+';
	if fscdcfs2=0 then secure=1;
	if fscdcfs2 in (1,2) then secure=0;
run; 


***
Used ICES macros to extract hosptalizations for RSV between birth date and intday
Codes: 
RSV
ICD9: 4801 796
ICD10: J121 J205 J210 B974 
output data: rsv (containing uniq ikns)

Used ICES macros to extract OHIP claims for respirology visits within 1 year prior to intday 
Codes: OHIP spec=47
output data: prevresp
***;
proc sql;
	create table resp as
	select distinct ikn, count(distinct(catx('',servdate,physnum))) as nresp
	from prevresp
	group by ikn; 
quit;

*Moms ikn;
proc sort data=base out=moms(keep=m_ikn) nodupkey; by m_ikn; run;

***
Used ICES macros to extract hosptalizations for C-section within -2 days to +30 days of birth date
Cesarian codes: 
ICD9: 6697 
ICD10: P034
Procedure code: 860 861 862 868 869 
Intervention code: 5MD60
output data: prevdad_mom3
***;


***
Used ICES macros to extract OHIP claims for C-section within -2 days to +2 days of birth date
Cesarian codes: 
ohip feecode: P018 P041 P042 
output data: ces
***;

*mother asthma;
proc sql;
	create table masth as
	select unique a.ikn
	from base as a
	inner join asthma.asthma2017 as b
	on a.m_ikn=b.ikn and b.prev_date<=a.intday;
quit;


data data.asth_base;
	merge base rsv(in=b) resp(in=c) ces(in=d) masth(in=e);
	by ikn;
	rsv=b;
	ces=d;
	asthmom=e;
	if missing(nresp) then nresp=0;
	if age<12 then under12=1;
		else under12=0;
run;


*******************************************************************************************
ASTHMA OUTCOME
*********************************************************************************************;

proc sql;
	create table out1 as
	select a.ikn, a.intday, a.bdate, b.inc_date, (b.inc_date-a.intday)/365 as yrs
	from data.asthcoh as a
	inner join asthma.asthma2017 as b
	on a.ikn=b.ikn and b.inc_date>a.intday;
quit;

data asth1(keep=ikn intday inc_date yrs) out2;
	set out1;
	if month(bdate)=2 and day(bdate) in (28,29) then do;
		year8=mdy(3,1,year(bdate)+8); *avoid leap years;
		oneyear=mdy(3,1,year(bdate+1));
	end;
		else do; 
			year8=mdy(month(bdate),day(bdate),year(bdate)+8);
			oneyear=mdy(month(bdate),day(bdate),year(bdate)+1);
		end;
	minage=min('31mar2018'd,year8);
	format oneyear date9. year8 date9. minage date9.;
	if 0<inc_date-bdate<=180 then output out2; *less than 6mo;
		else output asth1;
run;

proc sql;
	select min(oneyear) as min1 format=date9., max(minage) as maxage  format=date9.
	from out2;
quit;
proc sort data=out2 out=uni2 nodupkey; by ikn; run;


***
Used ICES macro to extract hospitalizations and OHIP claims for sebsequent asthma 
	between age1 and age at the end of follow-up (up to age 8)
Asthma codes: 
ICD10: J45 J46
ohipdx: 493
Output data: dadasth, ohipasth
***;

data allasth(keep=ikn);
	set out1 asth1 dadasth ohipasth;
run;

proc sql;
	create table out3 as 
	select distinct a.*
	from out1 as a
	inner join allasth as b
	on a.ikn=b.ikn;

	create table out4 as 
	select a.ikn, a.secure, a.dthdate, a.intday, a.bdate, b.inc_date, b.yrs
	from data.asth_base as a
	left join out3 as b
	on a.ikn=b.ikn; 
quit; 

data data.asth_out;
	set out4;
	if not missing(inc_date) and (dthdate=. or dthdate>inc_date) then do;
		asth=1;
		time=yrs;
		enddate=inc_date;
	end;
	if inc_date=. and (dthdate=. or dthdate>'31mar2018'd) then do;
		asth=0;
		time=('31mar2018'd-intday)/365;
		enddate='31mar2018'd;
	end;
	if inc_date=. and dthdate^=. and dthdate<='31mar2018'd then do;
		asth=0;
		time=(dthdate-intday)/365;
		enddate=dthdate;
	end;
	format enddate date9.;
run; 

*look at age of diagnosis;
data forage;
	set data.asth_out(where=(asth=1) drop=age);
run;

***
Used ICES macro to add demographic data (age) as of date of asthma incidence 
output data: out1_age 
***;

ods output summary=agesum;
proc means data=out1_age(keep=secure age) mean std;
	class secure;
	var age;
run;

*summarize follow-up time;
ods output summary=timesum;
proc means data=data.asth_out(keep=secure time) median q1 q3;
	class secure;
	var time;
run;

proc sql;
	create table outsum as
	select distinct secure, count(*) as n, median(time) as medtime, sum(time) as tottime, max(time) as maxtime
	from data.asth_out
	group by secure;
quit;

proc sql;
	create table outrate as
	select distinct secure, sum(asth) as nasth, sum(asth)/count(*)*100 as perc, sum(asth)/sum(time)*1000 as asth1000
	from data.asth_out
	group by secure;
quit;


*unadjusetd HR;
ods output parameterestimates=pvs;
proc phreg data=data.asth_out;
	class secure(ref='1')/param=ref;
	model time*asth(0) = secure/rl;
	output out=phcheck ressch=ressec;
run; 

*check PH - looks okay;
proc rank data=phcheck(where=(ressec^=.)) out=ranks; 
	var time;
	ranks rtime;
run;
ods graphics on;
proc sgplot data=ranks; 
	loess x=rtime y=ressec/clm ;
run;
ods graphics off;
proc phreg data=data.asth_out;
	class secure(ref='1')/param=ref;
	model time*asth(0) = secure sectime/rl;
	sectime=time*secure;
run; 


*******************************************************************************************
MAIN ANALYSIS
*********************************************************************************************;

proc format;
	value sec 0 = 'Insecure'
			  1 = 'Secure';
run;

***
Used ICES macro to extract demographic data (age) at end of follow-up  
***;
proc sql;
	create table outbase0 as
	select a.*, b.*
	from data.asth_out(rename=(age=ageend)) as a
	left join data.asth_base(drop=intday dthdate secure) as b
	on a.ikn=b.ikn;
quit;

data outbase;
	set outbase0;
	agestart=age-0.0001;
	format secure sec.;
	if rac_wht=1 then rac='wht';
	if rac_blck=1 then rac='blk';
	if missing(rac) then rac='oth';
	if ngp>0 or nped>0 then gpped=1;
		else gpped=0;
	if nepi>0 or ned>0 then hosp=1;
		else hosp=0;
	byr=year(bdate);
	if ets=1 then ets1=1; *1 = yes smoke;
		else ets1=0;
	if dhh=2 then dhh1=0;
		else dhh1=1; *1 = yes home;
	if single=1 then single1=1; *1 = yes single;
		else single1=0;
	if immigtime in (1,2) then imcat=1; *short term;
	if immigtime=3 then imcat=2; *long term;
run;

*Kaplan Meir; 
*run %surv first;
ods graphics on;
ods html gpath="&save.";
proc lifetest data=outbase plots=survival notable;
	time time*asth(0);
	strata secure;
	label secure='Food Status' time='Years';
run;
ods graphics off;
ods html close;


*********
Model 1
*********:

*check if the cum hazard function by age looks approc exp distributed - this could mean results of age scale similar to time scale;
ods output productlimitestimates=res;
proc lifetest data=outbase nelson;
	time ageend*asth(0);
run;
ods graphics on;
*ods html gpath="&save.";
proc sgplot data=res; *not exponential;
	series x=ageend y=cumhaz;
xaxis label="Age";
yaxis label="Cumulative Hazard Function Estimate" ;
run;
ods graphics off;
ods html close;

proc phreg data=outbase;
	model (agestart,ageend)*asth(0) = ;
	baseline out=cumout cumhaz=cumhaz;
run;
ods graphics on;
ods html gpath="&save.";
proc sgplot data=cumout;
	series x=ageend y=cumhaz;

run;
ods graphics off;
ods html close;

ods output parameterestimates=pvs;
ods graphics on;
proc phreg data=outbase covs(aggregate);
	class secure(ref='Secure') sex(ref='M') rac(ref='wht') imcat(ref='2')/param=ref;
	model (agestart,ageend)*asth(0) = secure sex rac prem sga gpped hosp momage imcat asthmom ets1/rl;
	id m_ikn;
	strata byr;
	output out=phcheck ressch=ressec ressex resrac1 resrac2 resprem ressga resgp reshosp resage resim resasth resets;
run; 
ods graphics off;


*check PH;
proc rank data=phcheck(where=(ressec^=.)) out=ranks; 
	var ageend;
	ranks rtime;
run;
proc sgplot data=ranks; 
	loess x=rtime y=resets/clm ;
run;
proc phreg data=outbase covs(aggregate);
	class secure(ref='Secure') sex(ref='M') rac(ref='wht') imcat(ref='2') /param=ref;
	model(agestart,ageend)*asth(0) = vartime secure sex rac prem sga gpped hosp momage imcat asthmom ets1/rl;
	vartime=ageend*ets1;
	id m_ikn;
	strata byr;
run;
*sex non-ph;
*prem non-ph;
*immig non-ph;
*for survival curve;
proc phreg data=outbase covs(aggregate);
	class secure(ref='Food secure') sex(ref='M') rac(ref='wht') imcat(ref='2')/param=ref;
	model (agestart,ageend)*asth(0) = sex rac prem sga gpped hosp momage imcat asthmom ets1/rl;
	id m_ikn;
	strata secure; *must stratify on security status for survival curves;
	*adjusted survival curve;
	baseline out=survout2 survival=surv;
run;
proc format;
	value fsec 0 = 'Food insecure'
			  1 = 'Food secure';
run;
data survout3;
	set survout2;
	format secure fsec.;
run;
proc sort data=survout3; by descending secure; run;
ods graphics on/attrpriority=none;
ods html gpath="&save.";
proc sgplot data=survout3;
	series x=ageend y=surv/group=secure lineattrs=(thickness=2.5px color=black);
	styleattrs datalinepatterns=(mediumdashshortdash solid) datacolors=(CX000000);
	yaxis label='Probability' min=0;
	xaxis label='Age';
	keylegend /location=inside noborder position=bottomleft down=2 title="" ;
run;
ods graphics off;
ods html close;


*********
Model 2
*********:

*check for collinearity;
data forcorr;
	set outbase;
	if sex='F' then fem=1;
		else fem=0;
	if rural='Y' then rur=1;
		else rur=0;
	if missing(rac_wht) then rac_wht=0;
	if missing(rac_blck) then rac_blck=0;
	if rac_wht=0 and rac_blck=0 then rac_oth=1;
		else rac_oth=0;
run;
ods output pearsoncorr=ps;
proc corr data=forcorr;
	var secure fem rac_wht rac_blck rac_oth prem sga gpped hosp momage imcat asthmom ets1
	deprivation_q_da instability_q_da rur single1 dhh1 incpr nchild edu;
run; 

ods output parameterestimates=pvs;
ods graphics on;
proc phreg data=outbase covs(aggregate);
	class secure(ref='Secure') sex(ref='M') rac(ref='wht') imcat(ref='2') 
	deprivation_q_da(ref='1') instability_q_da(ref='1') rural(ref='N') incpr(ref='1') nchild(ref='1') edu(ref='4') dhh1(ref='1')/param=ref;
	model (agestart,ageend)*asth(0) = secure sex rac prem sga gpped hosp momage imcat asthmom ets1
	deprivation_q_da instability_q_da rural dhh1 single1 incpr nchild edu/rl;
	id m_ikn;
	strata byr;
	output out=phcheck ressch=ressec ressex resrac1 resrac2 resprem ressga resgp reshosp resage resim resasth resets
	resdep2 resdep3 resdep4 resdep5 resin2 resin3 resin4 resin5 resru resdhh ressin resinc2 resinc3 resinc4 resinc5 resinc6 resinc7 resinc8 resinc9 resinc10 resinc99
	resch2 resch3 resch4 resed1 resed2 resed3 resed5;
run; 
ods graphics off;


*check PH;
proc rank data=phcheck(where=(ressec^=.)) out=ranks; 
	var ageend;
	ranks rtime;
run;
proc sgplot data=ranks; 
	loess x=rtime y=resdhh/clm ;
run;
proc phreg data=outbase covs(aggregate);
	class secure(ref='Secure') sex(ref='M') rac(ref='wht') imcat(ref='2') 
	deprivation_q_da(ref='1') instability_q_da(ref='1') rural(ref='N') incpr(ref='1') nchild(ref='1') edu(ref='4') dhh1(ref='1')/param=ref;
	model (agestart,ageend)*asth(0) = vartime secure sex rac prem sga gpped hosp momage imcat asthmom ets1
	deprivation_q_da instability_q_da rural dhh1 single1 incpr nchild edu/rl;
	vartime=ageend*(instability_q_da='3');
	id m_ikn;
	strata byr;
run;

*for survival curve;
proc phreg data=outbase covs(aggregate);
	class secure(ref='Food secure') sex(ref='M') rac(ref='wht') imcat(ref='2') 
	deprivation_q_da(ref='1') instability_q_da(ref='1') rural(ref='Y') incpr(ref='1') nchild(ref='1') edu(ref='4') dhh1(ref='1')/param=ref;
	model (agestart,ageend)*asth(0) = sex rac prem sga gpped hosp momage imcat asthmom ets1
	deprivation_q_da instability_q_da rural dhh1 single1 incpr nchild edu/rl;
	id m_ikn;
	strata secure; *must stratify on security status for survival curves;
	*adjusted survival curve;
	baseline out=survout2 survival=surv;
run;
data survout3;
	set survout2;
	format secure fsec.;
run;
proc sort data=survout3; by descending secure; run;
ods graphics on/attrpriority=none;
ods html gpath="&save.";
proc sgplot data=survout3;
	series x=ageend y=surv/group=secure lineattrs=(thickness=2.5px color=black);
	styleattrs datalinepatterns=(mediumdashshortdash solid) datacolors=(CX000000);
	yaxis label='Probability' min=0;
	xaxis label='Age';
	keylegend /location=inside noborder position=bottomleft down=2 title="" ;
run;
ods graphics off;
ods html close;

*check model 1 with time on study as time scale;
ods output parameterestimates=pvs;
ods graphics on;
proc phreg data=outbase covs(aggregate);
	class secure(ref='Secure') sex(ref='M') rac(ref='wht') imcat(ref='2')/param=ref;
	model time*asth(0) = secure sex rac prem sga gpped hosp momage imcat asthmom ets1/rl;
	id m_ikn;
	strata byr;
	output out=phcheck ressch=ressec ressex resrac1 resrac2 resprem ressga resgp reshosp resage resim resasth resets;
run; 
ods graphics off;


*******************************************************************************************
POST-HOC ANALYSES
*********************************************************************************************;

proc sql;
	create table outbase0 as
	select a.*, b.*
	from data.asth_out(rename=(age=ageend)) as a
	left join data.asth_base(drop=intday dthdate secure) as b
	on a.ikn=b.ikn;
quit; 
data outbase;
	set outbase0;
	agestart=age-0.0001;
	format secure sec.;
	if rac_wht=1 then rac='wht';
	if rac_blck=1 then rac='blk';
	if missing(rac) then rac='oth';
	if ngp>0 or nped>0 then gpped=1;
		else gpped=0;
	if nepi>0 or ned>0 then hosp=1;
		else hosp=0;
	byr=year(bdate);
	if ets=1 then ets1=1; *1 = yes smoke;
		else ets1=0;
	if dhh=2 then dhh1=0;
		else dhh1=1; *1 = yes home;
	if single=1 then single1=1; *1 = yes single;
		else single1=0;
	if immigtime in (1,2) then imcat=1; *short term;
	if immigtime=3 then imcat=2; *long term;
run; 

*HR by age group; 
%macro subhr(grp=,age1=,age2=);
	ods output parameterestimates=pvs(keep=hazardratio hrlowercl hruppercl probchisq);
	proc phreg data=outbase(where=(cchs in &grp and &age1<=age<=&age2)) covs(aggregate);
		class secure(ref='Secure') sex(ref='M') rac(ref='wht') imcat(ref='2')/param=ref;
		model (agestart,ageend)*asth(0) = secure sex rac prem sga momage imcat asthmom ets1/rl;
		id m_ikn;
		strata byr;
		output out=phcheck ressch=ressec ressex resrac1 resrac2 resprem ressga resage resim resasth resets;
	run; 
	proc freq data=phcheck(where=(momage^=.)); tables secure; run;

	*check ph - graphically;
	proc rank data=phcheck(where=(ressec^=.)) out=ranks; 
		var ageend;
		ranks rtime;
	run;

	%let vars=ressec ressex resrac1 resrac2 resprem ressga resage resim resasth resets;
	%local n i;
	%do n=1 %to %sysfunc(countw(&vars));
		%let i=%scan(&vars,&n);
		proc sgplot data=ranks; 
		loess x=rtime y=&i/clm ;
		run;
	%end;

	*check ph - interaction;
	ods exclude modelinfo nobs modelanova globaltests fitstatistics classlevelinfo convergencestatus numberofobservations censoredsummary;
	proc phreg data=outbase(where=(cchs in &grp and &age1<=age<=&age2)) covs(aggregate);
		class secure(ref='Secure') sex(ref='M') rac(ref='wht') imcat(ref='2')/param=ref;
		model (agestart,ageend)*asth(0) = secure sex  sextime rac prem sga momage imcat asthmom ets1/rl;
		sextime=ageend*(sex='F');
		id m_ikn;
		strata byr;
	run;
	ods exclude modelinfo nobs modelanova globaltests fitstatistics classlevelinfo convergencestatus numberofobservations censoredsummary;
	proc phreg data=outbase(where=(cchs in &grp and &age1<=age<=&age2)) covs(aggregate);
		class secure(ref='Secure') sex(ref='M') rac(ref='wht') imcat(ref='2')/param=ref;
		model (agestart,ageend)*asth(0) = secure sex rac ractime prem sga momage imcat asthmom ets1/rl;
		ractime=ageend*(rac='blk');
		id m_ikn;
		strata byr;
	run;
	ods exclude modelinfo nobs modelanova globaltests fitstatistics classlevelinfo convergencestatus numberofobservations censoredsummary;
	proc phreg data=outbase(where=(cchs in &grp and &age1<=age<=&age2)) covs(aggregate);
		class secure(ref='Secure') sex(ref='M') rac(ref='wht') imcat(ref='2')/param=ref;
		model (agestart,ageend)*asth(0) = secure sex rac ractime prem sga momage imcat asthmom ets1/rl;
		ractime=ageend*(rac='oth');
		id m_ikn;
		strata byr;
	run;
	ods exclude modelinfo nobs modelanova globaltests fitstatistics classlevelinfo convergencestatus numberofobservations censoredsummary;
	proc phreg data=outbase(where=(cchs in &grp and &age1<=age<=&age2)) covs(aggregate);
		class secure(ref='Secure') sex(ref='M') rac(ref='wht') imcat(ref='2')/param=ref;
		model (agestart,ageend)*asth(0) = secure sex rac prem sga momage imcat imtime asthmom ets1/rl;
		imtime=ageend*(imcat='1');
		id m_ikn;
		strata byr;
	run;
	%let vars2=secure prem sga momage asthmom ets1;
	%local m j;
	%do m=1 %to %sysfunc(countw(&vars2));
		%let j=%scan(&vars2,&m);
	ods exclude modelinfo nobs modelanova globaltests fitstatistics classlevelinfo convergencestatus numberofobservations censoredsummary;
	proc phreg data=outbase(where=(cchs in &grp and &age1<=age<=&age2)) covs(aggregate);
		class secure(ref='Secure') sex(ref='M') rac(ref='wht') imcat(ref='2')/param=ref;
		model (agestart,ageend)*asth(0) = secure &j.time sex rac prem sga momage imcat asthmom ets1/rl;
		&j.time=ageend*&j;
		id m_ikn;
		strata byr;
	run;
	%end;
%mend;
%subhr(grp=('child'),age1=12,age2=17); *CCHS child respondent, age 12 - 17;
%subhr(grp=('sib','mother'),age1=0,age2=17); *non-CCHS respondent, age 0 - 17;


*three categorical severity;
ods output parameterestimates=pvs(keep=hazardratio hrlowercl hruppercl probchisq);
proc phreg data=outbase covs(aggregate);
	class fscdcfs2(ref='0') sex(ref='M') rac(ref='wht') imcat(ref='2')/param=ref;
	model (agestart,ageend)*asth(0) = fscdcfs2 sex rac prem sga momage imcat asthmom ets1/rl;
	id m_ikn;
	strata byr;
	output out=phcheck ressch=ressec1 ressec2 ressex resrac1 resrac2 resprem ressga resage resim resasth resets;
run; 
proc freq data=phcheck(where=(momage^=.)); tables fscdcfs2; run;


*update models with interactions to account for non-ph;
ods output parameterestimates=pvs(keep=hazardratio hrlowercl hruppercl probchisq);
proc phreg data=outbase(where=(cchs in ('child') and 12<=age<=17)) covs(aggregate);
	class secure(ref='Secure') sex(ref='M') rac(ref='wht') imcat(ref='2')/param=ref;
	model (agestart,ageend)*asth(0) = secure sex rac prem premtime sga momage imcat asthmom ets1/rl;
	premtime=ageend*prem;
	id m_ikn;
	strata byr;
run;

ods output parameterestimates=pvs(keep=hazardratio hrlowercl hruppercl probchisq);
proc phreg data=outbase(where=(cchs in ('sib','mother') and 0<=age<=17)) covs(aggregate);
	class secure(ref='Secure') sex(ref='M') rac(ref='wht') imcat(ref='2')/param=ref;
	model (agestart,ageend)*asth(0) = secure sex sextime rac prem sga momage imcat asthmom ets1/rl;
	sextime=ageend*(sex='F');
	id m_ikn;
	strata byr;
run;

ods output parameterestimates=pvs(keep=hazardratio hrlowercl hruppercl probchisq);
proc phreg data=outbase covs(aggregate);
	class fscdcfs2(ref='0') sex(ref='M') rac(ref='wht') imcat(ref='2')/param=ref;
	model (agestart,ageend)*asth(0) = fscdcfs2 sex sextime rac prem premtime sga momage imcat imtime asthmom ets1/rl;
	sextime=ageend*(sex='F');
	premtime=ageend*prem;
	imtime=ageend*(imcat='1');
	id m_ikn;
	strata byr;
run;


** Treat 'secure' as continuous variable; 
proc sort data=outbase; by fscdcfs2; run;
ods graphics on;
proc phreg data=outbase covs(aggregate);
	class sex(ref='M') rac(ref='wht') imcat(ref='2')/param=ref;
	model (agestart,ageend)*asth(0) = fscdcfs2 sex rac prem sga gpped hosp momage imcat asthmom ets1/rl;
	id m_ikn;							 
	strata byr;
run; 
ods graphics off;


*******************************************************************************************
SENSTIVITY ANALYSIS 1: Examine interactions with sex, maternal asthma , smoking
*********************************************************************************************;

**Model 1 - check for interactions between foodsec and sex, maternal asthma and smoking;
proc phreg data=outbase covs(aggregate);
	class secure(ref='Secure') sex(ref='M') rac(ref='wht') imcat(ref='2')/param=ref order=internal;
	model (agestart,ageend)*asth(0) = secure sex rac prem sga gpped hosp 
							momage imcat asthmom ets1 secure*sex/rl;
	id m_ikn;
	strata byr; 
	hazardratio 'Insecure among females' secure / at(sex='F') diff=ref cl=both; 
	hazardratio 'Insecure among males' secure / at(sex='M') diff=ref cl=both; 
run; 

proc phreg data=outbase covs(aggregate);
	class secure(ref='Secure') sex(ref='M') rac(ref='wht') imcat(ref='2')/param=ref order=internal;
	model (agestart,ageend)*asth(0) = secure sex rac prem sga gpped hosp 
								momage imcat asthmom ets1 secure*asthmom /rl;
	id m_ikn;
	strata byr; 
	hazardratio 'Insecure among asthmom=1' secure / at(asthmom=1) diff=ref cl=both; 
	hazardratio 'Insecure among asthmom=0' secure / at(asthmom=0) diff=ref cl=both; 
run; 

proc phreg data=outbase covs(aggregate);
	class secure(ref='Secure') sex(ref='M') rac(ref='wht') imcat(ref='2')/param=ref order=internal;
	model (agestart,ageend)*asth(0) = secure sex rac prem sga gpped hosp 
										momage imcat asthmom ets1 secure*ets1/rl;
	id m_ikn;
	strata byr; 
	hazardratio 'Insecure among smoking=1' secure / at(ets1=1) diff=ref cl=both; 
	hazardratio 'Insecure among smoking=0' secure / at(ets1=0) diff=ref cl=both ; 
run; 


**Check VIF collinearity tests; 
data forcorr;
	set outbase;
	if sex='F' then fem=1;
		else fem=0;
	if rural='Y' then rur=1;
		else rur=0;
	if missing(rac_wht) then rac_wht=0;
	if missing(rac_blck) then rac_blck=0;
	if rac_wht=0 and rac_blck=0 then rac_oth=1;
		else rac_oth=0;
run;
ods output pearsoncorr=ps;
proc corr data=forcorr;
	var secure fem rac_wht rac_blck rac_oth prem sga gpped hosp momage imcat asthmom ets1
	deprivation_q_da instability_q_da rur single1 dhh1 incpr nchild edu;
run; 

proc reg data=forcorr;
	model asth= secure fem rac_wht rac_blck rac_oth prem sga gpped hosp momage imcat asthmom ets1
	deprivation_q_da instability_q_da rur single1 dhh1 incpr nchild edu
				/ vif ;
run;


*******************************************************************************************
SENSTIVITY ANALYSIS 2: 
	- Define secondary asthma outcomes (excluding diagnoses prior to age <3)
	- Re-run main analysis (Model 1) 
*********************************************************************************************;

proc sql;
	create table out1 as
	select a.ikn, a.intday, a.bdate, b.inc_date, (b.inc_date-a.intday)/365 as yrs
	from data.asthcoh as a
	inner join asthma.asthma2018 as b
	on a.ikn=b.ikn and b.inc_date>a.intday;
quit;

data asth1(keep=ikn intday inc_date yrs) out2;
	set out1;
	if month(bdate)=2 and day(bdate) in (28,29) then do;
		year8=mdy(3,1,year(bdate)+8); *avoid leap years;
		oneyear=mdy(3,1,year(bdate+1));
	end;
		else do; 
			year8=mdy(month(bdate),day(bdate),year(bdate)+8);
			oneyear=mdy(month(bdate),day(bdate),year(bdate)+1);
			threeyear=mdy(month(bdate),day(bdate),year(bdate)+3); *age3; 
		end;
	minage=min('31mar2018'd,year8);
	format threeyear oneyear date9. year8 date9. minage date9.;
	if 0<inc_date-bdate<=(365*3) then output out2; *less than 3 years;
		else output asth1;
run;

proc sort data=out2 out=uni2 nodupkey; by ikn; run;

***
Used ICES macro to extract hospitaliations and OHIP claims for asthma
	between age 3 and age at end of follow-up, up to age 8
Asthma Codes:
ICD10: J45 J46
ohipdx: 493
output data: dadasth ohipasth
***;

** Exclude those with subsequent asthma; 
data Excluded(keep=ikn);
	set dadasth ohipasth;
run; 

proc sql; 
	create table out2_updt as
	select *
	from out2
	where ikn not in (select distinct ikn from Excluded); 
quit;

data allasth(keep=ikn);
	set asth1 out2_updt;
run; 

proc sql;
	create table out3 as 
	select distinct a.*
	from out1 as a
	inner join allasth as b
	on a.ikn=b.ikn;

	create table out4 as 
	select a.ikn, a.secure, a.dthdate, a.intday, a.bdate, b.inc_date, b.yrs
	from data.asth_base as a
	left join out3 as b
	on a.ikn=b.ikn; 
quit; 

data data.asth_out2;
	set out4;
	if not missing(inc_date) and (dthdate=. or dthdate>inc_date) then do;
		asth=1;
		time=yrs;
		enddate=inc_date;
	end;
	if inc_date=. and (dthdate=. or dthdate>'31mar2018'd) then do;
		asth=0;
		time=('31mar2018'd-intday)/365;
		enddate='31mar2018'd;
	end;
	if inc_date=. and dthdate^=. and dthdate<='31mar2018'd then do;
		asth=0;
		time=(dthdate-intday)/365;
		enddate=dthdate;
	end;
	format enddate date9.;
run; 

*look at age of diagnosis;
data forage;
	set data.asth_out2(where=(asth=1) );
run;

***
Used ICES macro to add demographic data (age) as of incidence date
output data=out1_age
***;
ods output summary=agesum;
proc means data=out1_age(keep=secure age) mean std;
	class secure;
	var age;
run;
*summarize follow-up time;
ods output summary=timesum;
proc means data=data.asth_out2(keep=secure time) median q1 q3;
	class secure;
	var time;
run;

proc sql;
	create table outsum as
	select distinct secure, count(*) as n, median(time) as medtime, sum(time) as tottime, max(time) as maxtime
	from data.asth_out2
	group by secure;
quit;

proc sql;
	create table outsum as
	select distinct count(*) as n, median(time) as medtime, sum(time) as tottime, max(time) as maxtime
	from data.asth_out2;
quit;

proc sql;
	create table outrate as
	select distinct secure, sum(asth) as nasth, sum(asth)/count(*)*100 as perc, sum(asth)/sum(time)*1000 as asth1000
	from data.asth_out2
	group by secure;
quit;

*unadjusetd HR;
ods output parameterestimates=pvs;
proc phreg data=data.asth_out2;
	class secure(ref='1')/param=ref;
	model time*asth(0) = secure/rl;
	output out=phcheck ressch=ressec;
run; 

*check PH - looks okay;
proc rank data=phcheck(where=(ressec^=.)) out=ranks; 
	var time;
	ranks rtime;
run;
ods graphics on;
proc sgplot data=ranks; 
	loess x=rtime y=ressec/clm ;
run;
ods graphics off;

proc phreg data=data.asth_out2;
	class secure(ref='1')/param=ref;
	model time*asth(0) = secure sectime/rl;
	sectime=time*secure;
run; 


** Re-run analysis;
proc format;
	value sec 0 = 'Insecure'
			  1 = 'Secure';
run;

proc sql;
	create table S_outbase0 as
	select a.*, b.*
	from data.asth_out2(rename=(age=ageend)) as a
	left join data.asth_base(drop=intday dthdate secure) as b
	on a.ikn=b.ikn;
quit;
data S_outbase;
	set S_outbase0;
	agestart=age-0.0001;
	format secure sec.;
	if rac_wht=1 then rac='wht';
	if rac_blck=1 then rac='blk';
	if missing(rac) then rac='oth';
	if ngp>0 or nped>0 then gpped=1;
		else gpped=0;
	if nepi>0 or ned>0 then hosp=1;
		else hosp=0;
	byr=year(bdate);
	if ets=1 then ets1=1; *1 = yes smoke;
		else ets1=0;
	if dhh=2 then dhh1=0;
		else dhh1=1; *1 = yes home;
	if single=1 then single1=1; *1 = yes single;
		else single1=0;
	if immigtime in (1,2) then imcat=1; *short term;
	if immigtime=3 then imcat=2; *long term;
run; 

*********
Model 1
*********;
ods output parameterestimates=pvs;
ods graphics on;
proc phreg data=S_outbase covs(aggregate);
	class secure(ref='Secure') sex(ref='M') rac(ref='wht') imcat(ref='2')/param=ref;
	model (agestart,ageend)*asth(0) = secure sex rac prem sga gpped hosp momage imcat asthmom ets1/rl;
	id m_ikn;
	strata byr;
	output out=S_phcheck ressch=ressec ressex resrac1 resrac2 resprem ressga resgp reshosp resage resim resasth resets;
run; 
ods graphics off;
